# Supplementary material for: Cardiac Rehabilitation in Severe Heart Failure Patients with Impella 5.0 Support via the Subclavian Artery Approach Prior to Left Ventricular Assist Device Implantation
Source: J Pers Med. 2023 Apr 3;13(4):630. doi: 10.3390/jpm13040630 (PMC10143331; doi:10.3390/jpm13040630)
Supplement: Supplementary file 1 [file jpm-13-00630-s001.zip]

Archive with 1 entries (1 files):
- jpm-2291158-supplementary.pdf
